# Supplementary material for: The role of innate immune responses against two strains of PEDV (S INDEL and non-S INDEL) in newborn and weaned piglets inoculated by combined orogastric and intranasal routes
Source: Front Immunol. 2025 Jun 16;16:1584785. doi: 10.3389/fimmu.2025.1584785 (PMC12206634; doi:10.3389/fimmu.2025.1584785)
Supplement: Supplementary file 2 [file DataSheet1.xlsx]

## Sheet: Hoja1
Gene symbol	Protein name	Forward primer sequence	Reverse primer sequence
IL1B	Interleukin 1, Beta	TCTCTCACCCCTTCTCCTCA	GACCCTAGTGTGCCATGGTT
IL6	Interleukin 6	CCTCTCCGGACAAAACTGAA	TCTGCCAGTACCTCCTTGCT
IL10	Interleukin 10	TACAACAGGGGCTTGCTCTT	GCCAGGAAGATCAGGCAATA
IL12B	Interleukin 12 p40	GACCAGAAAGAGCCCAAAAAC	AGGTGAAACGTCCGGAGTAA
IL1RN	Interleukin 1 Receptor Antagonist	TGCCTGTCCTGTGTCAAGTC	GTCCTGCTCGCTGTTCTTTC
TNF	Tumor Necrosis Factor	CACGTTGTAGCCAATGTCAAAG	GAGGTACAGCCCATCTGTCG
TNFRSF1A	Tumor necrosis factor receptor 1	AGTGAAATGTCCCAGGTGGA	TTCTTTCTGCAGCCACACAC
CASP1	Caspase 1	GAAGGACAAACCCAAGGTGA	TGGGCTTTCTTAATGGCATC
NLRP3	NLR family pyrin domain containing 3	GACTTTCCAGGAGTTCTTTGCTG	CCTGGTTTACAAGGCCAAAG
PTGS2	Prostaglandin-Endoperoxide Synthase 2, COX2	AGGCTGATACTGATAGGAGAAACG	GCAGCTCTGGGTCAAACTTC
CCL2	C-C Motif Chemokine Ligand 2	CTTCTGCACCCAGGTCCTT	CGCTGCATCGAGATCTTCTT
CCL5 (RANTES)	C-C Motif Chemokine Ligand 5	CTCCATGGCAGCAGTCGT	AAGGCTTCCTCCATCCTAGC
NFKBIA	Nuclear Factor Of Kappa Light Polypeptide Gene Enhancer In B-Cells Inhibitor, Alpha	GAGGATGAGCTGCCCTATGAC	CCATGGTCTTTTAGACACTTTCC
FOS	proto-oncogene c-Fos	CTCCAAGCGGAGACAGACC	CTTCTCCTTCAGCAGGTTGG
JUN	c-jun	AGTGAAAACCTTGAAAGCGCAG	TGGCACCCACTGTTAACGTG
IRF1	Interferon regulatory factor 1	TGAAGCTGCAACAGATGAGG	CTTCCCATCCACGTTTGTCT
IRF3	Interferon regulatory factor 3	GCTACACCCTCTGGTTCTGC	GAGACACATGGGGACAACCT
IRF7	Interferon regulatory factor 7	GTGTGCTCCTGTACGGGTCT	CTGCAGCAGCTTCTCTGTGT
STAT1	Signal Transducer And Activator Of Transcription 1	CCTTGCAGAATAGAGAACATGATAC	CCTTTCTCTTGTTGTCAAGCATT
IFNA1	Interferon alpha 1	TTCCAGCTCTTCAGCACAGA	AGCTGCTGATCCAGTCCAGT
IFNG	Interferon gamma	CCATTCAAAGGAGCATGGAT	TTCAGTTTCCCAGAGCTACCA
RPL13A	Ribosomal protein L13a (HK)	ATTGTGGCCAAGCAGGTACT	AATTGCCAGAAATGTTGATGC
YWHAZ	Tyrosine 3-monooxygenase/tryptophan 5-monooxygenase (HK)	GCTGCTGGTGATGATAAGAAGG	AGTTAAGGGCCAGACCCAAT
HPRT1	Hypoxanthine-Guanine Phosphoribosyltransferase	ACACTGGCAAAACAATGCAA	TGCAACCTTGACCATCTTTG
GAPDH	Glyceraldehyde-3-phosphate dehydrogenase (HK)	ACCCAGAAGACTGTGGATGG	AAGCAGGGATGATGTTCTGG
PPIA	peptidylprolyl isomerase A	CAAGACTGAGTGGTTGGATGG	TGTCCACAGTCAGCAATGGT
LCN2	Lipocalin2	CAGTTCCAGGGGAAGTGGTA	GAGCTCGTAGGTGGTGGTGT
IFNL3	interferon, lambda 3	CCTGGAAGCCTCTGTCATGT	TCTCCACTGGCGACACATT
OCLN	Occludin	GACGAGCTGGAGGAAGACTG	GTACTCCTGCAGGCCACTGT
ZO-1	Zonula Occludens-1	ATGACTCCTGACGGTTGGTC	TGCCAGGTTTTAGGATCACC
TLR3	Toll-like receptor 3	ATTGTGCAAAAGATTCAAGGTG	TCTTCGCAAACAGAGTGCAT
TLR7	Toll-like receptor 7	AGAAGCCCCTTCAGAAGTCC	GGTGAGCCTGTGGATTTGTT
TLR8	Toll-like receptor 8	GCAAAGACCACCACCAACTT	ATCCGTCAGTCTGGGAATTG
TLR9	Toll-like receptor 9	CCTGTTCTATGATGCCTTCGTG	GGTACCCAGTCTCGCTCCTC
NLRP6	NLR family pyrin domain containing 6	CGCGTCCGAGTACAAGAAG	AATGAGCACCTTGGTGAAGC
MAPK9	Mitogen-activated protein kinase 9	CGCCACCACCTCAGATTT	TGTTTCTTTCTTCCCAATCCA
STAT2	Ssignal transducer and activator of transcription 2	GCTGGTGAGACTCCAGGAAG	TTGAACTTCCGGAAACCTTG
SOCS1	Suppressor of cytokine signaling 1	CCAGCGCATTGTGGCTAC	GCGGCCGATCATATCTGGAA
TRAF2	TNF receptor associated factor 2	ACCAGAAGGTGACCCTGATG	GGAAGGAGGACGAGCTCAC
TRAF6	TNF receptor associated factor 6	CTGCCATGAAAAGATGCAGA	GCGACTGGGTATTCTCTTGC
NFKB1	Nuclear factor kappa B subunit 1	CCCTGTGAAGACCACCTCTC	ATCCCGGAGCTCGTCTATTT
IRF5	Interferon regulatory factor 5	TCTTCAGCCTGGAGCATTTT	CTCCCCAAAGCAGAAGAAGA
IRF9	Interferon regulatory factor 9	CATTCAGACTTGGGGAGCAG	AAAGGGGCCTCAGTGGTAAC
ISG15	Interferon-stimulated gene 15	AGTTCTGGCTGACTTTCGAGG	GGTGCACATAGGCTTGAGGT
ISG20	Interferon-stimulated gene 20	AGATCCTGCAGCTCCTGAAA	TGCTCATGTTCTCCTTCAGC
OAS1	OAS1 2'-5'-oligoadenylate synthetase 1	TGGTACCAGACGTGTAAGAAGAC	CTGTTTTCCCGCTTCCTTGC
OASL	OASL 2'-5'-oligoadenylate synthetase like	TGGTACCTGAAGTACGTGAAAGC	TACCCACTTCCCAGGCATAG
RSAD2	Radical S-adenosyl methionine domain containing 2	AAAGACGTGTCCTGCTTGGT	GCCCGTTTCTACAGTTCAGG
IFIT1	Interferon induced protein with tetratricopeptide repeats 1	GGCCATTTTGTCTGAATGCT	TCAGGGCAAAGAGAGCCTTA
IFIT3	Interferon induced protein with tetratricopeptide repeats 3	ACTGCAGCCCAACAGTCTTT	TGATTTGCAGCTCCATTCTG
IFITM1	Interferon induced transmembrane protein 1	CACCACGGTGATCACCATCC	GCACCAGTTCAGGAAGAGGG
MX1	Myxovirus resistance 1	GCCGAGATCTTTCAGCACCT	CGGAGGATGAAGAACTGGATGA
MX2	Myxovirus resistance 2	ACCAAGGGCCTGAATATGCT	ACGGGCTGTACAGGTTGTTC
RIG-I/DDX58	RNA helicase retinoic acid-inducible gene I	TTGCTCAGTGCAATCTGGTC	CTTCCTCTGCCTCTGGTTTG
HERC5	HECT And RLD Domain Containing E3 Ubiquitin Protein Ligase 5	TGAAGACGACGACTTTGGAA	TGACGTCACTTCCATGAGGA
IL17A	Interleukin 17A	TCCAGCAAGAGATCCTGGTC	AAGAAATATGGCGGACGATG
IFI44	Interferon-Induced Protein 44	ATTGCTCACTCACGTGGACA	GCTTGAGTTTCACAGGCACA
IFIH1/MDA5	Interferon induced with helicase C domain 1	TCGGATTTTGGAACTCAACC	TCTTTGCGATTTCCGTCTCT
ADAR	Adenosine Deaminases Acting on RNA	GAATTGTCCCGAGTCTCCAA	CTGAGTAGGTCCCTGCGGTA
TRIM25	Tripartite Motif Containing 25	CGACCTGGAGAACAAGCTG	GTTTAGCTCTCACGTCCTCCA
IFNB	Interferon beta	AGCACTGGCTGGAATGAAAC	TCCAGGATTGTCTCCAGGTC
IFNL1	Interferon Lambda 1	ATGGGCCAGTTCCAATCTC	CTGCAGCTCCAGTTCTTCAGT
IL8	Interleukin 8	GAAGAGAACTGAGAAGCAACAACA	TTGTGTTGGCATCTTTACTGAGA
IL18	Interleukin 18	CAATTGCATCAGCTTTGTGG	TCCAGGTCCTCATCGTTTTC
IL22	Interleukin 22	GAAGTGCTGTTCCCCAACTC	TACGGCATTGGCTTAGCTTT
IL27	Interleukin 27	GCCACTTTGCTGAATCACAC	TGGAGAGGAAGCAGAGTCGT
IL33	Interleukin 33	AGGCATTCACCAACAAAAGG	ACAGACCGTTCAAGGTGTCC
TGFB	Transforming growth factor beta 1	GCAAGGTCCTGGCTCTGTA	TAGTACACGATGGGCAGTGG
CXCL2	CXCL2 CXC motif chemokine ligand 2	GAAGATGCTAAACAAGAGCAGTG	AGCCAAATGCATGAAACACA
PEDV N	PEDV Nucleoprotein gene	TCGTGAGCTAGCGGACTCTTACGAGATTAC	GCTGCAGCGTGGTTTCACGCTTGTTCTTCT
IFNLR1	Interferon lambda receptor 1	TGTGTACCTGACGTGGCTTC	GGGGTTGCTGAGCTTTGATA
CSF	Colony-stimulating factor	CCGAGGAAACTTCCTGTGAA	GCAGTCAAAGGGGATGGTAA
MAVS/IPS-1	IFN-β promoter stimulator 1 or mitochondrial antiviral signaling protein	CGTCCTGAAAAGGAGACTCCAG	AGCGGTCAGAGTTGCTGTCT
IL2	Interleukin 2	TACATGCCCAAGCAGGCTAC	TTTAGCACTCCCTCCAGAGC
HSP 14	Heat shock protein family A (Hsp70) member 14	CACTGGAAAAAGCAATATTCTGG	AAATGTGTGCCTCCGATGTT
STAT3	Signal transducer and activator of transcription 3	GAAGCTGACCCAGGTAGTGC	GGCAGGTCAATGGTATTGCT
SIGLEC1	Sialic acid binding Ig like lectin 1	ATGCCCAGGCTATGAGAGTG	CCATACAAGGCAGGTCAGGT
SIGLEC5	Sialic acid binding Ig like lectin 5	ACGCCTCGATCAAGGTCAC	AGCTGAGTCTGAGGCTGGAG
TBK1	TANK binding kinase 1	TTTCCAGTTCTCAGGGAACAA	CCTTCTTGATGGGTCCATGT
IL10RB	Interleukin 10 receptor subunit beta	TTCAAGTCCGAGCGTTTCTT	GGTTTCGTCATTGGTCGTCT
IFNAR2	Interferon alpha and beta receptor subunit 2	CCTTGATGACGACGATGATG	CCCTTTACCACTGACCTCCA
