# Supplementary material for: The role of innate immune responses against two strains of PEDV (S INDEL and non-S INDEL) in newborn and weaned piglets inoculated by combined orogastric and intranasal routes
Source: Front Immunol. 2025 Jun 16;16:1584785. doi: 10.3389/fimmu.2025.1584785 (PMC12206634; doi:10.3389/fimmu.2025.1584785)
Supplement: Supplementary file 3 [file DataSheet2.xlsx]

## Sheet: Hoja1
GEN	ADAR (201)	CASP1 (41)	CCL2 (45)	CCL5 (49)	CSF (219)	CXCL2 (212)	DDX58/RIG-I (196)	Fos (69)	HERC5 (197)	HSP 14 (222)	IFI44 (199)	IFIH1/MDA5 (200)	IFIT1 (191)	IFIT3 (192)	IFITM1 (193)	IFNA (77)	IFNAR2 (228)	IFNB (203)	IFNG (78)	IFNL3 (156)	IFNLR1 (217)	IL10 (30)	IL10RB (227)	IL12B (32)	IL-17A (198)	IL18 (207)	IL1B (26)	IL1RN (37)	IL-2 (221)	IL22 (208)	IL27 (209)	IL29/IFNL1 (204)	IL33 (210)	IL6 (28)	IL8 (206)	IRF1 (71)	IRF3 (72)	IRF5 (184)	IRF7 (73)	IRF9 (185)	ISG15 (186)	ISG20 (187)	Jun (70)	LCN2 (142)	MAPK9 (178)	MAVS/IPS-1 (220)	MX1 (194)	MX2 (195)	NFKB1 (183)
Slope	3.5886	3.4804	2.937	3.1742	3.1545	2.9524	3.0571	3.4851	3.1824	3.472	3.5593	3.7098	3.5155	3.6197	3.3596	3.2818	3.1372	3.7044	3.5735	3.6662	3.3176	2.5975	3.497	3.4982	3.4681	3.3112	3.5358	3.6677	3.487	3.2285	3.5589	3.324	3.9161	2.4904	3.5156	3.8094	3.73	2.9563	3.3141	3.409	3.4738	3.5681	3.3624	3.6017	3.237	3.2439	3.5089	3.084	3.0425
R2	0.9778	0.9936	0.9164	0.9256	0.9629	0.9725	0.9854	0.9017	0.9594	0.9935	0.9826	0.993	0.9872	0.985	0.9923	0.9752	0.9455	0.9769	0.9562	0.9817	0.9673	0.9201	0.9825	0.9562	0.9668	0.9679	0.9939	0.9735	0.882	0.9338	0.9061	0.8813	0.9795	0.8451	0.9898	0.9784	0.9077	0.8758	0.9785	0.9746	0.9917	0.9644	0.9958	0.9042	0.907	0.802	0.9915	0.8854	0.9717
PCR efficiency	0.9	0.94	1.19	1.07	1.07	1.18	0.93	0.94	1.06	0.94	0.91	0.86	0.93	0.89	0.98	1.02	1.08	0.86	0.9	0.87	1	1.43	0.93	0.93	0.94	1	0.92	0.87	0.94	1.04	0.91	1	0.8	1.52	0.93	0.83	0.85	1.18	1	0.96	0.94	0.91	0.98	0.9	1.04	1.03	0.93	1.1	1.13
[truncated: 27 more columns]
