# Supplementary material for: The role of innate immune responses against two strains of PEDV (S INDEL and non-S INDEL) in newborn and weaned piglets inoculated by combined orogastric and intranasal routes
Source: Front Immunol. 2025 Jun 16;16:1584785. doi: 10.3389/fimmu.2025.1584785 (PMC12206634; doi:10.3389/fimmu.2025.1584785)
Supplement: Supplementary file 4 [file DataSheet3.xlsx]

## Sheet: OCLN
OCLN (Target gene)		NQ	Relative Fold Change	Log10 Fc
CALAF 5d	CR-19/23 10 (281)	1.36864	1.60212	0.204694
CALAF 5d	CR-19/23 11 (284)	0.946197	1.10761	0.044388
CALAF 5d	CR-19/23 13 (296)	0.682127	0.798494	-0.0977283
CALAF 5d	CR-19/23 17 (308)	0.895078	1.04777	0.0202675
PEDV-USA 5d	CR-21/23 15 (297)	1.10392	1.29224	0.111342
PEDV-USA 5d	CR-21/23 16 (306)	0.415188	0.486017	-0.313349
PEDV-USA 5d	CR-21/23 17 (309)	1.48239	1.73528	0.23937
PEDV-USA 5d	CR-21/23 9 (282)	1.32311	1.54883	0.190003
CNEG 5d	CR-19/23 15 (299)	0.791177	0.926148	-0.0333198
CNEG 5d	CR-19/23 16 (307)	0.809915	0.948082	-0.0231539
CNEG 5d	CR-19/23 18 (310)	0.961708	1.12577	0.0514497
CALAF 5w	CR-19/23 1 (252)	0.818842	1.17025	0.0682771
CALAF 5w	CR-19/23 4 (263)	1.08666	1.55299	0.191169
CALAF 5w	CR-19/23 7 (271)	0.984181	1.40654	0.148152
CALAF 5w	CR-19/23 8 (277)	1.15159	1.64579	0.216374
PEDV-USA 5w	CR-21/23 1 (253)	0.802257	1.14654	0.0593906
PEDV-USA 5w	CR-21/23 3 (258)	1.05616	1.50941	0.178806
PEDV-USA 5w	CR-21/23 4 (264)	0.87516	1.25073	0.0971646
PEDV-USA 5w	CR-21/23 6 (268)	1.28586	1.83769	0.264272
CNEG 5w	CR-19/23 3 (260)	0.563501	0.805326	-0.0940281
CNEG 5w	CR-19/23 3 (269)	0.912143	1.30359	0.11514
CNEG 5w	CR-19/23 6 (279)	0.623509	0.891086	-0.0500804
Average ^Ct CNEG 5d	0.854267	0.854267
Average ^Ct CNEG 5w	0.699718	0.699718

## Sheet: ZO1
ZO1 (Target gene)		NQ	Relative Fold Change	Log10 Fc
CALAF 5d	CR-19/23 10 (281)	0.788634	0.581932	-0.235128
CALAF 5d	CR-19/23 11 (284)	0.279146	0.205982	-0.686172
CALAF 5d	CR-19/23 13 (296)	0.327901	0.241958	-0.61626
CALAF 5d	CR-19/23 17 (308)	0.46826	0.345529	-0.461516
PEDV-USA 5d	CR-21/23 15 (297)	1.99493	1.47205	0.167924
PEDV-USA 5d	CR-21/23 16 (306)	0.785776	0.579823	-0.236704
PEDV-USA 5d	CR-21/23 17 (309)	2.00155	1.47694	0.169363
PEDV-USA 5d	CR-21/23 9 (282)	1.62861	1.20175	0.0798129
CNEG 5d	CR-19/23 15 (299)	0.424696	0.313383	-0.503925
CNEG 5d	CR-19/23 16 (307)	0	0	0
CNEG 5d	CR-19/23 18 (310)	2.2857	1.68662	0.227017
CALAF 5w	CR-19/23 1 (252)	0.597325	1.74652	0.242173
CALAF 5w	CR-19/23 4 (263)	0.29798	0.871262	-0.0598513
CALAF 5w	CR-19/23 7 (271)	0.333128	0.974031	-0.0114272
CALAF 5w	CR-19/23 8 (277)	1.44916	4.2372	0.627079
PEDV-USA 5w	CR-21/23 1 (253)	1.80424	5.27542	0.722257
PEDV-USA 5w	CR-21/23 3 (258)	0.690816	2.01988	0.305325
PEDV-USA 5w	CR-21/23 4 (264)	1.12947	3.30245	0.518837
PEDV-USA 5w	CR-21/23 6 (268)	1.65967	4.85271	0.685985
CNEG 5w	CR-19/23 3 (260)	0.222695	0.651138	-0.186327
CNEG 5w	CR-19/23 3 (269)	0.644993	1.88589	0.275517
CNEG 5w	CR-19/23 6 (279)	0.15834	0.46297	-0.334447
Average ^Ct CNEG 5d	1.3552	1.3552
Average ^Ct CNEG 5w	0.342009	0.342009

## Sheet: TNFRSF1A
TNFRSF1A (Target gene)		NQ	Relative Fold Change	Log10 Fc
CALAF 5d	CR-19/23 10 (281)	0.717685	0.754964	-0.122074
CALAF 5d	CR-19/23 11 (284)	0.879408	0.925088	-0.0338169
CALAF 5d	CR-19/23 13 (296)	0.728616	0.766463	-0.115509
CALAF 5d	CR-19/23 17 (308)	0.574925	0.604789	-0.218396
PEDV-USA 5d	CR-21/23 15 (297)	1.61965	1.70378	0.231413
PEDV-USA 5d	CR-21/23 16 (306)	0.986934	1.0382	0.0162806
PEDV-USA 5d	CR-21/23 17 (309)	1.75135	1.84232	0.265366
PEDV-USA 5d	CR-21/23 9 (282)	1.18491	1.24646	0.0956793
CNEG 5d	CR-19/23 15 (299)	1.05336	1.10808	0.0445699
CNEG 5d	CR-19/23 16 (307)	0.719982	0.75738	-0.120686
CNEG 5d	CR-19/23 18 (310)	1.07852	1.13454	0.0548208
CALAF 5w	CR-19/23 1 (252)	0.91239	1.05756	0.0243067
CALAF 5w	CR-19/23 4 (263)	1.1996	1.39048	0.143164
CALAF 5w	CR-19/23 7 (271)	1.20593	1.39781	0.145447
CALAF 5w	CR-19/23 8 (277)	1.48313	1.71912	0.235307
PEDV-USA 5w	CR-21/23 1 (253)	1.38736	1.60811	0.206316
PEDV-USA 5w	CR-21/23 3 (258)	1.00487	1.16475	0.0662343
PEDV-USA 5w	CR-21/23 4 (264)	0.991349	1.14909	0.0603526
PEDV-USA 5w	CR-21/23 6 (268)	1.72192	1.9959	0.300138
CNEG 5w	CR-19/23 3 (260)	0.658904	0.763745	-0.117052
CNEG 5w	CR-19/23 3 (269)	0.95608	1.10821	0.0446204
CNEG 5w	CR-19/23 6 (279)	0.9732	1.12805	0.052328
Average ^Ct CNEG 5d	0.950621	0.950621
Average ^Ct CNEG 5w	0.862728	0.862728

## Sheet: SIGLEC1
SIGLEC1 (Target gene)		NQ	Relative Fold Change	Log10 Fc
CALAF 5d	CR-19/23 10 (281)	0.615206	0.483518	-0.315587
CALAF 5d	CR-19/23 11 (284)	0.78805	0.619364	-0.208054
CALAF 5d	CR-19/23 13 (296)	0.486902	0.382678	-0.417166
CALAF 5d	CR-19/23 17 (308)	1.42919	1.12326	0.0504814
PEDV-USA 5d	CR-21/23 15 (297)	1.0548	0.829016	-0.0814371
PEDV-USA 5d	CR-21/23 16 (306)	1.51044	1.18712	0.0744955
PEDV-USA 5d	CR-21/23 17 (309)	0.725073	0.569868	-0.244226
PEDV-USA 5d	CR-21/23 9 (282)	1.77161	1.39239	0.143761
CNEG 5d	CR-19/23 15 (299)	2.21607	1.74171	0.240975
CNEG 5d	CR-19/23 16 (307)	1.09133	0.857726	-0.0666512
CNEG 5d	CR-19/23 18 (310)	0.509662	0.400566	-0.397325
CALAF 5w	CR-19/23 1 (252)	2.4379	4.54551	0.657583
CALAF 5w	CR-19/23 4 (263)	0.746165	1.39124	0.143402
CALAF 5w	CR-19/23 7 (271)	1.81703	3.38789	0.52993
CALAF 5w	CR-19/23 8 (277)	5.36318	9.99975	0.999989
PEDV-USA 5w	CR-21/23 1 (253)	3.19599	5.95898	0.775172
PEDV-USA 5w	CR-21/23 3 (258)	2.00787	3.74371	0.573302
PEDV-USA 5w	CR-21/23 4 (264)	1.12239	2.09271	0.32071
PEDV-USA 5w	CR-21/23 6 (268)	2.23762	4.17209	0.620354
CNEG 5w	CR-19/23 3 (260)	0.405204	0.75551	-0.12176
CNEG 5w	CR-19/23 3 (269)	0.659454	1.22957	0.0897517
CNEG 5w	CR-19/23 6 (279)	0.544336	1.01492	0.00643367
Average ^Ct CNEG 5d	1.27235	1.27235
Average ^Ct CNEG 5w	0.536331	0.536331

## Sheet: SIGLEC5
SIGLEC5 (Target gene)		NQ	Relative Fold Change	Log10 Fc
CALAF 5d	CR-19/23 10 (281)	0.411578	0.222074	-0.653502
CALAF 5d	CR-19/23 11 (284)	0.381092	0.205625	-0.686925
CALAF 5d	CR-19/23 13 (296)	0.678665	0.366185	-0.436299
CALAF 5d	CR-19/23 17 (308)	1.98818	1.07275	0.0305005
PEDV-USA 5d	CR-21/23 15 (297)	2.12927	1.14888	0.0602751
PEDV-USA 5d	CR-21/23 16 (306)	1.53176	0.826485	-0.082765
PEDV-USA 5d	CR-21/23 17 (309)	1.4957	0.807031	-0.0931099
PEDV-USA 5d	CR-21/23 9 (282)	1.48167	0.799462	-0.097202
CNEG 5d	CR-19/23 15 (299)	1.53535	0.828424	-0.0817471
CNEG 5d	CR-19/23 16 (307)	1.66963	0.900875	-0.0453353
CNEG 5d	CR-19/23 18 (310)	2.35504	1.2707	0.104043
CALAF 5w	CR-19/23 1 (252)	4.62411	6.06622	0.782918
CALAF 5w	CR-19/23 4 (263)	0.84758	1.11191	0.0460703
CALAF 5w	CR-19/23 7 (271)	0.997603	1.30872	0.116847
CALAF 5w	CR-19/23 8 (277)	4.25872	5.58687	0.747169
PEDV-USA 5w	CR-21/23 1 (253)	2.15291	2.82434	0.450916
PEDV-USA 5w	CR-21/23 3 (258)	1.59309	2.08992	0.320129
PEDV-USA 5w	CR-21/23 4 (264)	1.20694	1.58334	0.199575
PEDV-USA 5w	CR-21/23 6 (268)	2.12771	2.79128	0.445803
CNEG 5w	CR-19/23 3 (260)	0.709339	0.930558	-0.0312564
CNEG 5w	CR-19/23 3 (269)	0.947915	1.24354	0.094659
CNEG 5w	CR-19/23 6 (279)	0.629564	0.825904	-0.0830706
Average ^Ct CNEG 5d	1.85334	1.85334
Average ^Ct CNEG 5w	0.762273	0.762273

## Sheet: IFNAR2
IFNAR2 (Target gene)		NQ	Relative Fold Change	Log10 Fc
CALAF 5d	CR-19/23 10 (281)	0.856913	0.705965	-0.151217
CALAF 5d	CR-19/23 11 (284)	1.06219	0.875084	-0.0579505
CALAF 5d	CR-19/23 13 (296)	1.01863	0.839199	-0.076135
CALAF 5d	CR-19/23 17 (308)	1.77506	1.46238	0.16506
PEDV-USA 5d	CR-21/23 15 (297)	1.26609	1.04307	0.0183123
PEDV-USA 5d	CR-21/23 16 (306)	1.44641	1.19162	0.076137
PEDV-USA 5d	CR-21/23 17 (309)	1.14231	0.941086	-0.0263705
PEDV-USA 5d	CR-21/23 9 (282)	2.23867	1.84432	0.265836
CNEG 5d	CR-19/23 15 (299)	1.14949	0.947008	-0.0236463
CNEG 5d	CR-19/23 16 (307)	0.855004	0.704393	-0.152185
CNEG 5d	CR-19/23 18 (310)	1.63695	1.3486	0.129883
CALAF 5w	CR-19/23 1 (252)	3.32638	4.19741	0.622981
CALAF 5w	CR-19/23 4 (263)	0.559677	0.706231	-0.151053
CALAF 5w	CR-19/23 7 (271)	1.36094	1.71731	0.234848
CALAF 5w	CR-19/23 8 (277)	3.4253	4.32223	0.635708
PEDV-USA 5w	CR-21/23 1 (253)	1.34353	1.69534	0.229257
PEDV-USA 5w	CR-21/23 3 (258)	1.33932	1.69003	0.227895
PEDV-USA 5w	CR-21/23 4 (264)	1.35779	1.71334	0.233843
PEDV-USA 5w	CR-21/23 6 (268)	1.29953	1.63982	0.214796
CNEG 5w	CR-19/23 3 (260)	0.60435	0.762602	-0.117702
CNEG 5w	CR-19/23 3 (269)	0.945045	1.19251	0.0764621
CNEG 5w	CR-19/23 6 (279)	0.828057	1.04489	0.0190698
Average ^Ct CNEG 5d	1.21382	1.21382
Average ^Ct CNEG 5w	0.792484	0.792484

## Sheet: IFNLR1
IFNLR1 (Target gene)		NQ	Relative Fold Change	Log10 Fc
CALAF 5d	CR-19/23 10 (281)	1.07062	1.06189	0.026079
CALAF 5d	CR-19/23 11 (284)	1.62949	1.6162	0.208494
CALAF 5d	CR-19/23 13 (296)	0.489982	0.485984	-0.313378
CALAF 5d	CR-19/23 17 (308)	0.785092	0.778687	-0.108637
PEDV-USA 5d	CR-21/23 15 (297)	1.81435	1.79955	0.255163
PEDV-USA 5d	CR-21/23 16 (306)	1.66016	1.64662	0.216593
PEDV-USA 5d	CR-21/23 17 (309)	2.21418	2.19611	0.341655
PEDV-USA 5d	CR-21/23 9 (282)	1.15688	1.14744	0.0597287
CNEG 5d	CR-19/23 15 (299)	1.166	1.15649	0.0631403
CNEG 5d	CR-19/23 16 (307)	0.656067	0.650714	-0.18661
CNEG 5d	CR-19/23 18 (310)	1.20261	1.1928	0.0765676
CALAF 5w	CR-19/23 1 (252)	1.11267	1.62109	0.209808
CALAF 5w	CR-19/23 4 (263)	1.13769	1.65753	0.219462
CALAF 5w	CR-19/23 7 (271)	0.730508	1.0643	0.0270647
CALAF 5w	CR-19/23 8 (277)	1.9457	2.83476	0.452516
PEDV-USA 5w	CR-21/23 1 (253)	1.07464	1.56568	0.194704
PEDV-USA 5w	CR-21/23 3 (258)	1.06902	1.55748	0.192424
PEDV-USA 5w	CR-21/23 4 (264)	1.09506	1.59542	0.202876
PEDV-USA 5w	CR-21/23 6 (268)	1.56501	2.28011	0.357956
CNEG 5w	CR-19/23 3 (260)	0.519673	0.757129	-0.12083
CNEG 5w	CR-19/23 3 (269)	0.706923	1.02994	0.0128117
CNEG 5w	CR-19/23 6 (279)	0.832524	1.21293	0.0838363
Average ^Ct CNEG 5d	1.00823	1.00823
Average ^Ct CNEG 5w	0.686374	0.686374

## Sheet: IL10RB
IL10RB (Target gene)		NQ	Relative Fold Change	Log10 Fc
CALAF 5d	CR-19/23 10 (281)	0.989257	0.63999	-0.193827
CALAF 5d	CR-19/23 11 (284)	1.35105	0.874047	-0.0584654
CALAF 5d	CR-19/23 13 (296)	1.15409	0.746628	-0.126896
CALAF 5d	CR-19/23 17 (308)	0.782128	0.50599	-0.295858
PEDV-USA 5d	CR-21/23 15 (297)	1.37617	0.8903	-0.0504638
PEDV-USA 5d	CR-21/23 16 (306)	0.870097	0.5629	-0.249568
PEDV-USA 5d	CR-21/23 17 (309)	1.35245	0.874956	-0.0580137
PEDV-USA 5d	CR-21/23 9 (282)	0.903796	0.584702	-0.233066
CNEG 5d	CR-19/23 15 (299)	1.95997	1.26799	0.103115
CNEG 5d	CR-19/23 16 (307)	1.32078	0.854463	-0.0683069
CNEG 5d	CR-19/23 18 (310)	1.35646	0.877551	-0.0567277
CALAF 5w	CR-19/23 1 (252)	0.929457	0.961506	-0.0170482
CALAF 5w	CR-19/23 4 (263)	1.00254	1.03711	0.0158239
CALAF 5w	CR-19/23 7 (271)	0.888143	0.918767	-0.0367947
CALAF 5w	CR-19/23 8 (277)	1.29785	1.3426	0.127948
PEDV-USA 5w	CR-21/23 1 (253)	1.34308	1.38939	0.142823
PEDV-USA 5w	CR-21/23 3 (258)	0.743454	0.769089	-0.114023
PEDV-USA 5w	CR-21/23 4 (264)	0.904723	0.935919	-0.0287619
PEDV-USA 5w	CR-21/23 6 (268)	1.40113	1.44945	0.161202
CNEG 5w	CR-19/23 3 (260)	0.677802	0.701173	-0.154175
CNEG 5w	CR-19/23 3 (269)	1.19239	1.2335	0.0911407
CNEG 5w	CR-19/23 6 (279)	1.02981	1.06532	0.0274812
Average ^Ct CNEG 5d	1.54574	1.54574
Average ^Ct CNEG 5w	0.966669	0.966669

## Sheet: TLR3
TLR3 (Target gene)		NQ	Relative Fold Change	Log10 Fc
CALAF 5d	CR-19/23 10 (281)	0.324842	1.13858	0.0563627
CALAF 5d	CR-19/23 11 (284)	0.410232	1.43787	0.15772
CALAF 5d	CR-19/23 13 (296)	0.371301	1.30142	0.114417
CALAF 5d	CR-19/23 17 (308)	0.709476	2.48673	0.395628
PEDV-USA 5d	CR-21/23 15 (297)	4.0695	14.2637	1.15423
PEDV-USA 5d	CR-21/23 16 (306)	0.392562	1.37594	0.138598
PEDV-USA 5d	CR-21/23 17 (309)	1.52048	5.32932	0.726672
PEDV-USA 5d	CR-21/23 9 (282)	2.09671	7.34899	0.866228
CNEG 5d	CR-19/23 15 (299)	0.247567	0.867726	-0.0616176
CNEG 5d	CR-19/23 16 (307)	0.323044	1.13227	0.0539517
CNEG 5d	CR-19/23 18 (310)	0	0	0
CALAF 5w	CR-19/23 1 (252)	0.929612	3.02052	0.480082
CALAF 5w	CR-19/23 4 (263)	0.335429	1.08989	0.0373811
CALAF 5w	CR-19/23 7 (271)	1.98897	6.46262	0.810408
CALAF 5w	CR-19/23 8 (277)	0.31474	1.02266	0.00973257
PEDV-USA 5w	CR-21/23 1 (253)	3.03368	9.85713	0.993751
PEDV-USA 5w	CR-21/23 3 (258)	0.80133	2.6037	0.415592
PEDV-USA 5w	CR-21/23 4 (264)	1.18103	3.83744	0.584042
PEDV-USA 5w	CR-21/23 6 (268)	3.37276	10.9589	1.03977
CNEG 5w	CR-19/23 3 (260)	0.479752	1.55882	0.192797
CNEG 5w	CR-19/23 3 (269)	0.328598	1.06769	0.0284446
CNEG 5w	CR-19/23 6 (279)	0.114947	0.373488	-0.427723
Average ^Ct CNEG 5d	0.285305	0.285305
Average ^Ct CNEG 5w	0.307765	0.307765

## Sheet: TLR7
TLR7 (Target gene)		NQ	Relative Fold Change	Log10 Fc
CALAF 5d	CR-19/23 10 (281)	0.97654	1.14491	0.0587718
CALAF 5d	CR-19/23 11 (284)	0.792908	0.929618	-0.0316955
CALAF 5d	CR-19/23 13 (296)	0.497926	0.583777	-0.233753
CALAF 5d	CR-19/23 17 (308)	1.28195	1.50298	0.176954
PEDV-USA 5d	CR-21/23 15 (297)	1.8048	2.11598	0.325511
PEDV-USA 5d	CR-21/23 16 (306)	1.39929	1.64055	0.21499
PEDV-USA 5d	CR-21/23 17 (309)	2.27556	2.6679	0.426169
PEDV-USA 5d	CR-21/23 9 (282)	1.35341	1.58677	0.200513
CNEG 5d	CR-19/23 15 (299)	0.997699	1.16972	0.0680813
CNEG 5d	CR-19/23 16 (307)	0.54045	0.633633	-0.198162
CNEG 5d	CR-19/23 18 (310)	1.02067	1.19665	0.0779667
CALAF 5w	CR-19/23 1 (252)	3.85035	8.19719	0.913665
CALAF 5w	CR-19/23 4 (263)	1.48197	3.15504	0.499004
CALAF 5w	CR-19/23 7 (271)	1.40614	2.9936	0.476194
CALAF 5w	CR-19/23 8 (277)	1.86928	3.9796	0.59984
PEDV-USA 5w	CR-21/23 1 (253)	4.27073	9.09216	0.958667
PEDV-USA 5w	CR-21/23 3 (258)	1.67799	3.57235	0.552955
PEDV-USA 5w	CR-21/23 4 (264)	1.16523	2.48072	0.394578
PEDV-USA 5w	CR-21/23 6 (268)	1.97999	4.2153	0.624828
CNEG 5w	CR-19/23 3 (260)	0.280005	0.596114	-0.22467
CNEG 5w	CR-19/23 3 (269)	0.464121	0.988088	-0.00520445
CNEG 5w	CR-19/23 6 (279)	0.665023	1.4158	0.151001
Average ^Ct CNEG 5d	0.852939	0.852939
Average ^Ct CNEG 5w	0.469716	0.469716

[truncated: 67 more sheets: TLR8, TLR9, NLRP3, NLRP6, DDX58-RIG-I, IFIH1-MDA5, MAPK9, STAT1, STAT2, STAT3, SOCS1, LCN2, MAVS-IPS-1, CASP1, TRAF2, TRAF6, TBK1, NFKB1, NFKBIA, Fos …]
