# Supplementary material for: The role of innate immune responses against two strains of PEDV (S INDEL and non-S INDEL) in newborn and weaned piglets inoculated by combined orogastric and intranasal routes
Source: Front Immunol. 2025 Jun 16;16:1584785. doi: 10.3389/fimmu.2025.1584785 (PMC12206634; doi:10.3389/fimmu.2025.1584785)
Supplement: Supplementary file 5 [file DataSheet4.xlsx]

## Sheet: Hoja1
	Group	PEDV (N) mRNA loads (Ct) in MFPE intestinal samples			Group	Average Ct N PEDV mRNA
1	PEDV-USA 5d (CR-21/23 9 (282))	13.6731	9.54225		PEDV-USA 5d	11.3453
2	PEDV-USA 5d (CR-21/23 9 (282))	5.41141			PEDV-USA 5w	12.0057
1	PEDV-USA 5d (CR-21/23 16 (306))	13.0637	12.8021		PEDV-CALAF 5d	7.40452
2	PEDV-USA 5d (CR-21/23 16 (306))	12.5405			PEDV-CALAF 5w	11.3697
1	PEDV-USA 5d (CR-21/23 17 (309))	11.8121	11.6602
2	PEDV-USA 5d (CR-21/23 17 (309))	11.5083
1	PEDV-USA 5d (CR-21/23 15 (297))	11.5022	11.3765
2	PEDV-USA 5d (CR-21/23 15 (297))	11.2507
1	PEDV-USA 5w (CR-21/23 6 (268))	14.2186	14.0042
2	PEDV-USA 5w (CR-21/23 6 (268))	13.7897
1	PEDV-USA 5w (CR-21/23 4 (264))	12.2631	12.2521
2	PEDV-USA 5w (CR-21/23 4 (264))	12.241
1	PEDV-USA 5w (CR-21/23 3 (258))	11.3706	11.3349
2	PEDV-USA 5w (CR-21/23 3 (258))	11.2992
1	PEDV-USA 5w (CR-21/23 1 (253))	10.5555	10.4315
2	PEDV-USA 5w (CR-21/23 1 (253))	10.3076
1	CALAF 5d (CR-19/23 17 (308))	10.0097	9.94354
2	CALAF 5d (CR-19/23 17 (308))	9.87733
1	CALAF 5d (CR-19/23 13 (296))	9.34218	9.26752
2	CALAF 5d (CR-19/23 13 (296))	9.19286
1	CALAF 5d (CR-19/23 10 (281))	6.75832	6.09057
2	CALAF 5d (CR-19/23 10 (281))	5.42283
1	CALAF 5d (CR-19/23 11 (284))	4.78279	4.31643
2	CALAF 5d (CR-19/23 11 (284))	3.85008
1	CALAF 5w (CR-19/23 8 (277))	13.6804	13.6573
2	CALAF 5w (CR-19/23 8 (277))	13.6343
1	CALAF 5w (CR-19/23 1 (252))	13.4123	13.3571
2	CALAF 5w (CR-19/23 1 (252))	13.3019
1	CALAF 5w (CR-19/23 4 (263))	10.4277	10.2331
2	CALAF 5w (CR-19/23 4 (263))	10.0386
1	CALAF 5w (CR-19/23 7 (271))	8.2582	8.23125
2	CALAF 5w (CR-19/23 7 (271))	8.2043
1	CNEG 5d CR-19/23 15 (299)	ND
2	CNEG 5d CR-19/23 15 (299)	ND
1	CNEG 5d CR-19/23 16 (307)	21.1968	21.7174
2	CNEG 5d CR-19/23 16 (307)	22.2381
1	CNEG 5d CR-19/23 18 (310)	ND
2	CNEG 5d CR-19/23 18 (310)	ND
1	CNEG 5w CR-19/23 3 (260)	21.5615	21.6205
2	CNEG 5w CR-19/23 3 (260)	21.6795
1	CNEG 5w CR-19/23 3 (269)	ND
2	CNEG 5w CR-19/23 3 (269)	ND
1	CNEG 5w CR-19/23 6 (279)	ND	25.2604
2	CNEG 5w CR-19/23 6 (279)	25.2604
